# Supplementary material for: Assessment of Protein Content and Phosphorylation Level in Synechocystis sp. PCC 6803 under Various Growth Conditions Using Quantitative Phosphoproteomic Analysis
Source: Molecules. 2020 Aug 6;25(16):3582. doi: 10.3390/molecules25163582 (PMC7466104; doi:10.3390/molecules25163582)
Supplement: Supplementary file 1 [file molecules-25-03582-s001.zip]

Archive with 2 entries (2 files):
- Supplementary_Materials_rev/Supplementary_Materials_Figures.pdf
- Supplementary_Materials_rev/Supplementary_Materials_Tables.xlsx
